# Supplementary material for: Partner independent fusion gene detection by multiplexed CRISPR-Cas9 enrichment and long read nanopore sequencing
Source: Nat Commun. 2020 Jun 5;11:2861. doi: 10.1038/s41467-020-16641-7 (PMC7275081; doi:10.1038/s41467-020-16641-7)
Supplement: Supplementary file 1 — Supplementary Data 1 [file 41467_2020_16641_MOESM1_ESM.xlsx]

## Sheet: Supp Data 1
Sample	Fusion status	Libraries (n)	crRNAs	Partner expected 5' or 3'	Location of PAM on gene (strand)	Library (ng/ul)	Throughput (Gbs)	Average read-length (kbs)	Genome coverage (x)	Coverage at cut-site (x)	On-target (Cut to breakpoint) (x)	Breakpoint-spanning (n)	Fusion Gene	Fusion-spanning reads (n)	On-target enrichment (x)	Breakpoint-crossing enrichment (x)	Fusion-spanning enrichment (x)	Distance from cut to breakpoint (bp)	Breakpoint location 5' gene	Breakpoint location 3' gene	Sequence around breakpoint
Healthy donor	None	1 (PP1)	BRAF Exon 10	N/A	plus	1040	1.655 (both libraries sequenced together)	9.9	0.503072	115	79.8187		None	80 (BRAF most common breakpoints)
			EWSR1 Exon 6		plus					142	137			137 (EWSR1 most common breakpoints)
			SS18 Exon 8		minus					117	132.134			132 (SS18 most common breakpoints)
			FRM1 AR853 +		plus					11	N/A
			C9orf722221+		plus					57	N/A
		1 (PP2)	BRAF Exon 11	N/A	plus	1000				102
			EWSR1 Exon 7		plus					101
			SS18 Exon 9		minus					118
			FRM1 A777-		minus					44
			C9orf725992-		minus					104
A4573	EWSR1-FLI1	1	EWSR1 Exon 7	3'	plus	559	0.775	2.3	0.237952	N/A	81.3557	69	EWSR1-FLI1	28	341.9	289.97	117.67	1379	Chr22:29684444	Chr11:128660603	CATCTGAGTTCCCTCCACAGTGGGATGTATGGTGATGCGTTTCATTAAATTAATCCATCAATTAACACAGAAACTGGGGAGAATGATCATTGGGAGATATTGTTGTTTGTGTCTATTTCAAAAGAATCCTCAAAGAAGTAAAACCTACATACACAAAATTCCTCCTCTAATGGAATAGGCCCACCTCTAATAAGGCAGTGG[]GCTCTTTTAAGTTCAACAAAACTGCTGGATCATCACAGCTGAAATAACCTTATATAGTTAGCCTATAATAAACCTCTTCTAAATAACAACAACAAAAAAAGCCCTCTGGCTAACATATAGTTTATAGGGTTCTATATCCTAAGATGTCTCCAAAAGCAGCTTCTTTTGAGCTAAACTCAAGAAATGAAAACAGAGC…
			SS18 Exon 9		minus
			BRAF Exon 10		plus
CHP-100	EWSR1-FLI1	1	EWSR1 Exon 7	3'	plus	337	0.467	3.5	0.148702	N/A	65.9121	62	EWSR1-FLI1	18	443.25	416.94	121.04	1723	Chr22:29684788	Chr11:128644979	AATGAGCTTTTCCACCCAACATTGTATCCTAAGCACTTCTCATGGTGTTTCCCAATAATCATTTCAATGGCAGAACAACTACTTCCCATCTTGTGGATGTACTACTGTTCGCCACCATCCTCCACTCTGGATATCTGCCCTGCATTTTCAAATGTCTTCAGTATACAAGCTGGATTCCACCTCCTCTCCACTCTGGAAATA[]GGTTTGCTCTTACCCCATTCCACCGCGTCCTCCTCCCCGCCCACCTCTGCTCATGCCTCCACGATCAAATCCCCCTCTTCCCCTGCCCCGGTTATCAGGGCCACTCATGCTCCGGTTCTCTCCTGGTCCGGAAAATCCTCCAGACTCCTGCCCATAAACACCCATGCTACTGGGGTGGTCCTGTCGGAATGAACCT…
			SS18 Exon 9		minus
			BRAF Exon 10		plus
HS-SYII	SS18-SSX1	1	EWSR1 Exon 7	3'	plus	75	0.05	3.7	0.014777	N/A	10.8698	6	SS18-SSX1	1	735.589	406.036	67.6727	5885	Chr18:23606505	ChrX:48121713	CATTGAATATTCAAACATAGAAATCATGTTGTCTGTGAATAAAGACAGTCTCCTTCCTTTTCAATCTGAATGCTCCCCCATGTTCCTTCCCCACCCTCCTGCTTGCCTCAACTAGAAACTCCAATACCATGTTAAATAAAAATGGTGAGAGTAGACATCTTTTGTCTTGTTCCTGATCTTAGAGAGAAAGTTGTCATTTTT[]GGTACAGAGATGTTAAAGAATTTTCCTGGGGCACAGTGTCAGTGGTAGTCTAATCCAGAGCTCCAAGCCATTTAAAGCTCATTCACGTTTGTATTTGTTTATGAAGTTCAGATGTTGCTCACTAGGGCTTTACCCCATAGGGCCTACTGGTGCTTCCATTGAGACACCCACTCTCGCAACAGGAAGGACCAGCTGG…
			SS18 Exon 9		minus
			BRAF Exon 10		plus
ES1	unknown	1	EWSR1 Exon 7	3'	plus	202	0.11	2.1	0.029548	N/A	14.7244	12	EWSR1-FLI1	8	498.321	406.119	270.746	1673	Chr22:29684738	Chr11:128661473	TTGTTCAGGGATGGGACTGATCACAGCTTCCAAGGAACCACCCTGGGGTCCCATGCAATGGAAATTTAGGGCAGGGTAGGGAGGAAAGGCAATGCCACACCAGCAGCTGCAGTGGATAGAGCCAAAACATCCACCTTGTAGAAACATCTCAAAGGGTTAGTTCTACACCAGACTGCTGGGGAACAGTTTAAGGTACTTTGC[]TCATGCCTCCACGATCAAATCCCCCTCTTCCCCTGCCCCGGTTATCAGGGCCACTCATGCTCCGGTTCTCTCCTGGTCCGGAAAATCCTCCAGACTCCTGCCCATAAACACCCATGCTACTGGGGTGGTCCTGTCGGAATGAACCTGAGGAAAGAGTCACATCTGTAAGCCATGGACCAGCATTTACACCACTGCC…
RH	FOXO1-PAX3	1	PAX3 Exon 7	5'	minus	532	0.5	1.9	0.123966	N/A	115.2	104	FOXO1-PAX3	32	929.287	838.93	258.13	2032	Chr13:41172284	Chr2:223076771	AAACAGTAACAACATCAACAGAAAAGCCCCAAAAACTGAACTAAAAACTACCATCCTGCCCATTTGTTACTGTATTTAATGCATCATACTTGACAAAGTTGCTACCCTGTGCCATATTCCACCTGAAGAGCCAGTTTCGCCGGTGTTCTGTCTGCTCACTTAACCATGAGTAGATTTCCATTTCCCTCCTCTGAACTGGGG[]GACTCTATTCTATTATAGTGTATCCACACCCCCACTGCCTTTGATTATAAGCTTCTAGAGGAATGATGCTATTTGAACACCCTGAAACCAAACCAAGCCTCATGATAAAGACTTGTTCCCCAAAGCAGGCTCTGTAGAACAGTGGTGTGAGAGAAAAGTATTCTGAAGGTAAAATTTGGTAAAAGTCAGAAATTAT…
			PAX3 Intron 7-8		minus							9	PAX3-FOXO1	8				2032	Chr2:223076777	Chr13:41172287	GGTGGCGGGCGGTGCTCGGGCCAAGTCCTCAGAGGCTTTCCCAGCCTCAGAGAATCGGGCTCTCGTTTTCAATTTCCAACTTGGACTTTTCTCAGTTTCAAATCATAGGCTAACAGAGGTTGAAGACTGACAGGGAATAAAATCCTCTACCAAGTCAAGACTGTGATAGGCAAAACGGAACAAGCGAATGAAAGAGGCCCC[]TGTGTTTCAACAAGGTATAAATATAATAATGTGGCATCAATAGAGGCTAAAAAAGAAATTTTGCCTGGAAGAGTCATGGAAGGGTTGACATTGAGCTAGAAGCATAGAGTGACACAAATAGAGGATCATCTCTACAGCAGGTATTTTGAAATCTCAGGACAGATGCAATAGTTTAACTAGATTTTTTTAACGCAAT…
			PAX3 Intron 7-8		minus
			PAX7 Exon 7		plus
			PAX7 Intron 7-8		plus
			PAX7 Intron 7-8		plus
			PAX7 Intron 7-8		plus
CML	BCR-ABL	1	BCR Exon 1	3'	plus	412	0.35	8.2	0.117072	N/A	71.6	70	BCR-ABL	22	611.589	597.92	187.91	4367	Chr22:23634571	Chr9:133649765	TGTGGCATCACTGTGTAACAATGGCGTGTACACCTCTCTGTCCCCACCAGTGCAGGGCCCTTCTCATCGTAGGGGCTTTAGCTGGGGTTTGTGGATCGACTGAGTGAACGAATGTTGTGGGAAGTCCCGTTTCCCAGCCGCACCCAGGGAAATTCCACAGAGCGGGCAGGGGCATCGCATGAGGTGCTGGTGTTCACGCCA[]GGCTGCTGTTTGGGGAACTGGAGACATAATCTTGGGCCTATGAGTAGACAGGGACTTGGAATTCAGACTGCCCTATAAAGCTAAGATCATTGATTGGCTACACTTTGAGCAAAATGATAGACTAGAAAGAATAAGCTGTTGGCAGAATATTTAAAAAAGAAACTTGCCAGGCACGGTGGCTCATGCCTGTGATTCT…
			BCR Intron 1-1		plus								DRICH1-BCR	3				4415	Chr22:23956997	Chr22:23634603	GTGTCCCTGTAGACGCGCGTCTTTGCTTTATTCACAAAATACCCAAAGGAATCCACCTCCAGGGTGCAGTACAGATCTGTGGGGAGAAGTGGACATGGAGAAGGTCACAGGTCTTTTCCACATCACCCACATGGTCTGTAAGAGCAGGTGTTATTTGCAGAATCAGAAAAAATAAAAATAAAAAAAAAAGGTTGTAACTTT[]TGGACAGCAGCTCCTGTGTCACTCTCCCTGAGGAGATTCCCTAAAAATCAGGCTTCATTCAAACAGGCCAAGCCCACAGAGCCTGCTCTAACTATACCAGTGAAGCTGAGAGACGTGACTCTGAACACTTTCTGCCATGAGGATAAGTTTCCAGGTTCAAATATACATTATCTACTGAACTGGGGAAATGTATACC…
			BCR Intron 1-1		plus
			BCR Intron 1-3		plus
			BCR Intron 1-4		plus
			BCR Intron 1-5		plus
			BCR Intron 1-6		plus
			BCR Intron 1-7		plus
			BCR Intron 1-8		plus
			BCR Exon 12		plus
			BCR Exon 21		plus
BL	IGH-MYC	1	MYC	5'	minus	637	0.19	2.1	0.049319	N/A	17.1	4	IGH/MYC	3	347.499	81.104	60.828	4755	Chr14:106324773	Chr8:128749003	GCCCAGCTCAGCTTAGCCCAGCTCAGTTCAGCCAGGCACAATCTGGCTCAGCCCAGCCCAGCCCAGCTCAGCCCAGCCCAGCCTAGCTCAGCACAGCCCAGTTCAGCTCAGCTCAGCTTAACTCAGCTCAGCTCAGCTCAGCCCAGCCCAGCCCAGGTCAGCTCAGCCCAGCCCAGCCCAGCCCAGATCATCCCAGCTCAG[]AACTGGGGCTGGGGTGGGGGGTAATCCAGAACTGGATCGGGGTAAAGTGACTTGTCAAGATGGGAGAGGAGAAGGCAGAGGGAAAACGGGAATGGTTTTTAAGACTACCCTTTCGAGATTTCTGCCTTATGAATATATTCACGCTGACTCCCGGCCGGTCGGACATTCCTGCTTTATTGTGTTAATTGCTCTCTGG…
ALL1	BCR-ABL1	1	BCR Exon 1	3'	plus	591	0.4	15.8	0.137367	N/A	93.27	87	BCR-ABL1	27	679.052	633.34	196.554	5783	Chr22:23570238	Chr9:133590375	TCTGTCTGCCTCAGGTTACTGTTGGCCCCAGGGCTCTTTTTCCTGCAGGCCTTAGTTAGCACCATGAATGGTTAGGGGTATGGGGGTCAGGGTGAGTGGTCACCAGTGGGTTTCAAGGGATTGGCCTATTTCATCTAAGTTGCCAAACTTATGTGCACAGAGTTGTTCGCAGTATTTCCCTAGCATCTTCTTAATGTGTGT[]GAAAAATCAAGTGGGGAAGCAGCATTCCTTGTGAATTTTAGATAGACAGCTTCTGTCTTACCTTCCATAAGGAGTAATCTCTTCCTCGTTGATGAAGCTTTCATCCTGTCTTCTCCCTGTTTAGAATGATATTTGGGCCAATAAAGGTTATCTGTGACATTTTTATGAACATATTTGGCATTTGAATGCTGCCCGT…
			BCR Intron 1-1		plus
			BCR Intron 1-1		plus
			BCR Intron 1-3		plus
			BCR Intron 1-4		plus
			BCR Intron 1-5		plus
			BCR Intron 1-6		plus
			BCR Intron 1-7		plus
			BCR Intron 1-8		plus
			BCR Exon 12		plus
			BCR Exon 21		plus
ALL2	CRLF2-P2RY8	1	CRLF2	3'	plus	533	0.24	7.4	0.054694	N/A	195.2	197	CRLF2-P2RY8	185	3491.97	3601.86	3382.45	7244	ChrX:1335074	ChrX:1655153	TATTTTTGTATTTTCAGTAGAGACAGGGTTTCACCATATTAGCCAGGATGGTCTCGATCTCCTGACCTCGTGATCCGCCAGCCTCAGCCTCCCAAAATGCTGGGATGATGGGCATGAGCCACCGCGCCCCGCCCAATGCTTTCATTATTGAGAGCTCTGAGCTCCATGGTTCGTCATGGAAGAGATAAAATAATCCAAATA[]TTTTTTTGTTTTTTTTTTTCTAAACAGAGTCTCGCTCTGTCGCCCAGGCTGGAGTGCAGTGGCGTGATCTCTGCTCACTGCAAGCTCCACCTCCAGGGATCATGCCATTCTCCTGCCTCAGCCTCCCGAGTAGCTGGGACCGCAGGCGCCCACCACCAAGCCCAGCTAATTTTTGTATTTTTAGTAGAGACGGGGT…
			P2RY8	5'	minus													1209
B1	KMT2A-unknown	1	KMT2A Exon 7	3'	plus	546	0.64	6.4	0.201404	N/A	183.029	189	KMT2A-MLLT6	29	908.765	938.412	143.989	373	Chr11:118352970	Chr17:36875179	TGAGCCCAAGAAAAAGCAGCCTCCACCACCAGAATCAGGTGAGTGAGGAGGGCAAGAAGGAATTGCTGAACCACAAGTACTAACAAAAAAGCACTGATGTCTCAAACAGCATTTGAAAGCAGGAAATGTATGATTTGAAGTCTTCAGTTCAAGAAAATCAGCTCTCTTTCTAACTATTATGTTTAATAATAAAGAAACAGA[]AGGGTGATATATTTGTTAAAACTCAGATCAGGATTCTGTGGCCCAAGGAAGAGTTTTAGTTTTGCCTCCTGATAAGGGATCTGATGAATGTAAAAAGTCATACAGAGCTAATTATGATAATAGCTGCAGTCATTAAGGGCTTGCTACATGCTAGCTAAACCCTTCAGGTAAACACTTCACATTTATTACCTTCTTT…
			KMT2 Exon 19		plus
B2	unknown	1	BCR Exon 1	3'	plus	549	0.54	11.3	0.182027	N/A	61	57	BCR-ABL1	27	337.504	313.14	148.33	6815	Chr22:23587738	Chr9:133637802	GACCCTGACCTCTCTCTACCCGGGCAGCTGCGGCTTTCCATTCTTGGGTGCTGGCCTGGTGATGTCATTGTTGGGGTACGGCATGAGGGCTGGGAGGCCACAGGATCCTGGGGTGCTCTCTGTGTACCCTTCCACCACAGAACCAAGGACCCTGGTGGCAGGCCTTTAGCCAGGGTGCGGTGGCTAACTGGATGGGGCACG[]AACTTGTTTATAGTGACTTTCAAACTGAGCATTTACAAAGAAATTAACAGTTGTTGGGTGTGTTGAATGTGCAGGGTTTTGCTGAACACTTTACAGGGGTGTCTGATCGAGTCCATCACTTCCTGTGGGCTTGTGCAATAGCCTCCTTACTGATACTCCTGCTTTCAGTCTTCCTCCTCTGCTAGTTATTTTTCAT…
			BCR Intron 1-1		plus
			BCR Intron 1-1		plus
			BCR Intron 1-3		plus
			BCR Intron 1-4		plus
			BCR Intron 1-5		plus
			BCR Intron 1-6		plus
			BCR Intron 1-7		plus
			BCR Intron 1-8		plus
			BCR Exon 12		plus
			BCR Exon 21		plus
			MYC	5'	minus
			CRLF2	3'	plus
			P2RY8	5'	minus
C1-WGA	AGAP3-BRAF	1	EWSR1 Exon 7	5'	plus	1281	1.18	4.4	0.374222	N/A	19.517	4	AGAP3-BRAF	1	52.1535	10.6888	2.67221	9467	Chr7:150817363	Chr7:140492314	GAGCTGATGACTTCCTCTCCCAATCAAAATTCTTCAGATTCCCTAGCACTGCTTTAGATTTCAGAGTAATACACAAAGCCTTTCACTGTAGATATTACCTGCCTAGTTTCACCTTCCACCATTCCCCAAGCCTTCTCCTGGACCCTAAACTTCAATATCAACTATTAATTACATTCCATGTAAAGGCACTTCTATGCCTTT[]TCTGAGGGAGAGACTGCAGGTACCGTCTTCCTGACTTGGGGCTGCCCACGCCCCTCCTGGCTGGGAGCTCGGCGCTCAGCCCTGCCTGTGCAGCAAAGGCAGCTGGGCGGGGGAGGAGGGCAGTCACGTACCGTGAAGATGTTGGAGCGCCGCTTGGACTGCTTTCGGATGGGTGTGGGGGTGGAGGAGGCAGCGA…
			SS18 Exon 9		minus
			BRAF Exon 10		plus
C2-WGA	TRIM24-BRAF	1	EWSR1 Exon 7	5'	plus	1171	0.95	4	0.300567	N/A	48.0188	20	TRIM24-BRAF	11	159.761	66.5409	36.5975	2999	Chr7:138201258	Chr7:140485846	ATAATAATAATAACTCCAATTTTCTTCCCCTAGCTCCTAGTAACTTCTAACCTATTTTCTTTTTGTTGAGAGTGAGTCTTGCTTTGTCACCCAGGCTAGCCGTAGTGCAGTGGCACGATCTCAGCTCACTGCAACCTCTGCCACCTGGGTTCATGCTATTCTCCTGCCTGTAACTGGGATTACAGGTGTGCGCCACCATGT[]TAACTTAGTCATAAACACAGCCTGCTTAGTACCTAAAAGCAAGTGGCATTTCTTGTCCTTTTCATGAGTCACTTTTTAAAAAATCATTGGGATTTTATGAAAATAAGCAGATTTTTGGTCCAGAATTATTTTATGAAACAGGCTTCAATTCATCTTGTTTATTCCCCATGACTTCTTTCATTTCTTCTGTGTGTCT…
			SS18 Exon 9		minus
			BRAF Exon 10		plus
S1-WGA	SS18-SSX1	1	EWSR1 Exon 7	3'	plus	1937	1.04	3.4	0.31515	N/A	N/A	N/A	N/A	N/A	N/A	N/A	N/A	N/A	N/A	N/A	N/A
			SS18 Exon 9		minus
			BRAF Exon 10		plus
S2-WGA	unknown	1	EWSR1 Exon 7	3'	plus	1989	1.81	2	0.55	N/A	N/A	N/A	N/A	N/A	N/A	N/A	N/A	N/A	N/A	N/A	N/A
			SS18 Exon 9	3'	plus
			PAX3 Exon 7	5'	minus
			PAX3 Intron 7-8	5'	minus
			PAX3 Intron 7-8	5'	minus
			PAX7 Exon 7	5'	plus
			PAX7 Intron 7-8	5'	plus
			PAX7 Intron 7-8	5'	plus
			PAX7 Intron 7-8	5'	plus
MLL-mixed (ALLPO, KOPN8, ML2, Monomac1)	KMT2A-MLLT2(AFF1)	1	KMT2A Exon 7	3'	plus	2352	1.96	9.2	0.575729	N/A	N/A		KMT2A-MLLT1	2			3.47386	1049	Chr11:118353626	Chr19:6219173	ACCAGCCTGGGCAACATAGCAAGACCCTGTCTTTATTTAAACAAAAAAAAAAAAAAGAAGAAGAAGAAGAAGTTAGCCAGGCATGGTGGCAGTTGCGTGTAGTCCCAGGTACTCAGGAGGCTGAGATAGAAGGATTGTCTTGAGCCCAGGAATTCAAGGCTGTAGTGAGCTATGATTGTACCACTGCAGTCCAGCCTGGGT[]GCCTTGGGCTTTCGTGGGGACCCTTCTGCAGGGTGGAGGCTGTCTCCTCCACATGCTAGGGGAGGGGCCGGGGGCTCCCAGGCACTCAAGGTCCTGAGTCCCACCAGCTCAGTACTCCGTTCACGGCTTCCCTTGCATGGCTGGCGGCTGCAGCGGCCCCTGCCAGAATCCAGCAGACCAGCTGCCTCCTCCTGAT…
	KMT2A-MLLT1 (ENL)		KMT2 Exon 19		plus								KMT2A-MLLT2	7			12.1585	6494	Chr11:118359071	Chr4:87972938	GGCGACAGCGAGACTCCGTCTCAAAAAAATAAATAAATAAAAATTAAAACAATTAAAAAAATAAAATTACAAATGGAAAGGACAAACCAGACCTTACAACTGTTTCGTATATTACAGAAAACGTTTAAACCCTCCCTATTTCCCCCACCCCACTCCTTTATATTCCCATAGCTCTTTGTTTATACCACTCTTAGGTCACTT[]CCTCCACTGTGTTCCATGCACTGTAGTAGGTTCTTGATGATACAGCTGAGATCAAGGTAGACAGATCCCTGGTCTCATAGACCATCTATTCTAATGGGGGGCATTGATAATATAGTTATAATGAAATCATAGGCGTTGATAAGAGTGCCGCAAGAAGTAAAGAGGGTGATGAGGATGAGATGAATCAGAGGAGGCT…
	KMT2A-MLLT4 (AFDN)												MLLT2-KMT2A	22			38.2124	6443	4:87972940Chr	Chr11:118359020	ATTTAATTCAATACATATTCATTAAGCAATGACTATGTAAAAAAGTACAGTATTGGACACTGCGGGAGATTCAGAGTACTAAAGTGGTAATACCAGTGGAAATAGAAAGTAACAAAATAAATATAATACAAGATTTAACAGAACATGCTAAGTGACCTAAGAGTGGTATAAACAAAGAGCTATGGGAATATAAAGGAGTGG[]AGGGTTAATATCAGTTTGTTGGGCTGGGCACAGTGGCTCACACCTGTAATCCCAGCACTTTGGGAGGCTGAGGTGGGCGGATCATGAAGTCAAGAGATTGAGACCATCCTGGCCAACATGGTGAAACCTCGTCTCGAATAAAAAAATATATACACAAAAAATTAGCCGGGCATGGTGGCACATGCCTGTAGTTCCA…
	KMT2A-MLLT3 (AF9)												KMT2A-MLLT3	8			13.8954	6551	Chr11:118359128	Chr9:20377776	AAAATAAAATTACAAATGGAAAGGACAAACCAGACCTTACAACTGTTTCGTATATTACAGAAAACGTTTAAACCCTCCCTATTTCCCCCACCCCACTCCTTTATATTCCCATAGCTCTTTGTTTATACCACTCTTAGGTCACTTAGCATGTTCTGTTAAATCTTGTATTATATTTATTTTGTTACTTTCTATTTCCACTGG[]CTTAGCAAATAAAATAAACTCTTAATGCCACTGCCATGATAGTAAATCCAGGTTTCACATTTAATCGGGAAAATTCTGTAAGATAGTCCAAAGATTAAAATTAATACTTCTTGACATCTGTGTAAATCTGTAAAGATTATATTGGTGTCAATCAAATGCTTTATGAACATTTTAAAGTGACACATTTTTTAAAAGG…
													MLLT3-KMT2A	7			12.1585	7059	Chr9:20377952	Chr11:118359636	CCTCCCAAGTAGCTGGGACTACAGGTGCCCACCACCACACCTGGCTAATTTTTTGTATTTTTAGTAGAGATGGGGTTTCACCATGTTGGCTCAGGCTGGTCTCGAACTCCTGGCTTCAAGTGATCCGCCCACCATATACTTTAAATTATCTCTAGATTACTTATCATACCTAATACAATGTAAATAGTTGTTATACTGTAT[]CTTCCTCAATAGAATTAGAATACTGGAGCTCTTTCCTCTATCTAGATCAAGGAACTCCAAAGTTCTTTGGGTGTGGGTATGAATGTATATGTTTACATAGATGTGTGTAAGATAATACATAGTAGTAAAAGAAAATAACAAGACCTCTTTTCATATTAGTCTTTTACTTTTAAATTTTCAATTTTTTGTATGTGTT…
													MLLT4-KMT2A	11			18.1137	1845	Chr6:168255292	Chr11:118354422	CCTAGGAATCTGCTTATTCTAAAGGCCATTTGGCGTAATTATTTTTTGACCCCAACATCCTTTAGCAA[]G[]GCATGCCACCATGCCTAGTTGATTTTTAAATTTTTTATAGCAACTGTGTGTCACTGTGCTGCCCAGGCTGGTCTCCAGCTCCTGCCCTCAAGTGATCCTCCCGCCTTGGCCCCCCAAAGTGCTGGGATTATAGATGTGAGCCACCACACTATCTCTTTATCCATAATAAATAAAAATAGTGAATAC[]CG[]AGTGTGATGTATAGATCCAGTTTTCTCTT
													KMT2A-MLLT4	26			45.1601	1827	Chr11:118354404	Chr6:168255292	CCTAGGAATCTGCTTATTCTAAAGGCCATTTGGCGTAATTATTTTTTGACCCCAACATCCTTTAGCAA[]G[]GCATGCCACCATGCCTAGTTGATTTTTAAATTTTTTATAGCAACTGTGTGTCACTGTGCTGCCCAGGCTGGTCTCCAGCTCCTGCCCTCAAGTGATCCTCCCGCCTTGGCCCCCCAAAGTGCTGGGATTATAGATGTGAGCCACCACACTATCTCTTTATCCATAATAAATAAAAATAGTGAATAC[]CG[]AGTGTGATGTATAGATCCAGTTTTCTCTT

## Sheet: Mean coverage and enrichment
Sample	BP-spanning enrichment (x)	BP-spanning-coverage (x)
A4573	290	69
CHP-100	417	62
HS-SYII	406	6
ES1	406	12
RH	884	104
CML	598	70
BL	81	4
ALL1	633	87
ALL2	3602	197
B1	938	189
B2	313	57
C1-WGA	11	20
C2-WGA	67	4
Average	665.077	67.7692
